# Supplementary material for: Developing an Improved Strategy for the Analysis of Polychlorinated Dibenzo-p-Dioxins/Furans and Dioxin-like Polychlorinated Biphenyls in Contaminated Soils Using a Combination of a One-Step Cleanup Method and Gas Chromatography with Triple Quadrupole Mass Spectrometry
Source: Toxics. 2023 Aug 28;11(9):738. doi: 10.3390/toxics11090738 (PMC10536111; doi:10.3390/toxics11090738)
Supplement: Supplementary file 1 [file toxics-11-00738-s001.zip]

Archive with 1 entries (1 files):
- toxics-2540383-supplementary.docx
